# Supplementary material for: Cholera diagnosis in human stool and detection in water: A systematic review and meta-analysis
Source: PLoS One. 2022 Jul 6;17(7):e0270860. doi: 10.1371/journal.pone.0270860 (PMC9258865; doi:10.1371/journal.pone.0270860)
Supplement: S5 Appendix — (XLSX) [file pone.0270860.s005.xlsx]

## Sheet: Sheet1
Reference	Country	Test name	Enrichment Step	Sample type	Reference standard	Notes	Sens (%)	Spec (%)	PPV (%)	NPV (%)	True positive	False positive	True negative	False negative	No. tests with available results
Hao 2017	China	Vch-UPT-LF	No	Water	Combination reference standard	O1	100	100	-	-	13	0	83	0	96
Hao 2017	China	Vch-UPT-LF	No	Water	Combination reference standard	O139	100	98.95			2	1	93	0	96
Rashid 2017	Bangladesh	Crystal VC	Yes - 18h in APW	Water	Culture	Stored water	66.7 (48.03-85.41)	99.7 (99.10-99.97)	87.50 (61.65-98.45)	99.1 (98.22-99.65)	14	2	801	7	824
Rashid 2017	Bangladesh	Crystal VC	Yes - 18h in APW	Water	Culture	Supply water	65 (53.46-75.96)	99.40 (98.64-99.85)	92.5 (81.79-97.91)	96.6 (95.10-97.79)	49	4	745	26	824
Rashid 2017	Bangladesh	Crystal VC	Yes - 18h in APW	Water	Culture	Combined (stored and supply)	65.6 (55.2-75.0)	99.6 (99.2-99.9)	91.3 (82.0-96.7)	97.9 (97.1-98.6)	63	6	1546	33	1648
Ontweka 2016	South Sudan	Crystal VC	Yes - 4-6h in APW	Stool	PCR	Enriched sample - All	86.1 (70.5-95.3)	100 (94.4-100)	100 (88.8-100)	92.8 (83.9-97.6)	31	0	64	5	100
Ontweka 2016	South Sudan	Crystal VC	Yes - 4-6h in APW	Stool	PCR	Enriched sample - No prior antibiotics	87.5 (67.6-97.3)	100 (93.6-100)	100 (83.9-100)	94.9 (85.9-98.9)	-	-	-	-
Ontweka 2016	South Sudan	Crystal VC	Yes - 4-6h in APW	Stool	PCR	Direct stool sample	94.4 (81.3-99.3)	79.7 (67.8-88.7)	-	-	34	13	51	2	100
Debes 2016	Cameroon	Crystal VC	Yes - 24h in APW	Stool	PCR		78.1¹	99.5¹	78.1 (60.0-90.7)	99.5 (98.6-99.9)	25	3	638	7	673
George 2014	Bangladesh	Crystal VC	No	Stool	Culture	Direct stool sample	65.6 (52.7-77.1)	91.8 (81.9-97.3)	89.4 (76.9-96.5)	71.8 (60.5-81.4)	42	5	56	22	125
George 2014	Bangladesh	Crystal VC	Yes - 6h in APW	Stool	Culture	Enriched	75.0 (62.6-85.0)	98.4 (91.2-100)	98.0 (89.2-100.0)	79.0 (68.1-87.5)	48	1	60	16	125
Jin 2013	China	CT-RTCA (cholera toxin real-time cell analysis)	No	Stool	Combination reference standard		90	97.2	93.1	95.8	27	2	68	3	100
Momtaz 2013	Iran	PCR	Yes - 6-8h in APW	Water	Culture		100	100	-	-	3	0	445	0	448
Liu 2013	Laboratory in USA; clinical samples from Tanzania and Bangladesh	Taqman array	No	Stool	Conventional Assay		100	100	-	-	8	0	72	0	80
Liu 2013	Laboratory in USA; clinical samples from Tanzania and Bangladesh	Taqman array	No	Stool	PCR Luminex		100	100	-	-	9	0	100	0	109
Page 2012	Democratic Republic of Congo	Crystal VC	No	Stool	Culture	Lab Tech	92.2 (86.8-95.9)	70.6 (60.7-79.2)	-	-	142	30	72	12	256
Page 2012	Democratic Republic of Congo	Crystal VC	No	Stool	Culture	Clinician	79.2¹	71.8¹	-	-	122	31	70	32	255
Page 2012	Democratic Republic of Congo	Crystal VC	No	Stool	Culture or PCR	Lab Tech	88.2 (82.6-92.4)	88.6 (78.7-94.9)	-	-	164	8	62	22	256
Page 2012	Democratic Republic of Congo	Crystal VC	No	Stool	Culture or PCR	Clinician	91.9 (87.0-95.4)	82.6 (71.6-90.7)	-	-	171	12	57	15	255
Page 2012	Democratic Republic of Congo	Crystal VC	No	Stool	Culture	Bayesian Analysis: Lab Tech	93.0 (88.3-96.6)²	85.2 (69.8-99.2)²	-	-	-	-	-	-	-
Page 2012	Democratic Republic of Congo	Crystal VC	No	Stool	Culture	Bayesian Analysis: Clinician	93.8 (89.2-97.2)²	78.4 (59.6-98.7)²	-	-	-	-	-	-	-
Ley 2012	Zanzibar	Crystal VC	No	Stool	Culture	Total	93.1 (88.7-96.2)	49.2 (44.3-54.1)	47.0 (42.1-52.0)	93.6 (89.6-96.5)	-	-	-	-	622
Ley 2012	Zanzibar	Crystal VC	No	Stool	Culture	Unguja	89.1 (76.4-96.4)	51.5 (33.5-69.2)	71.9 (58.5-83.0)	77.3 (54.6-92.2)	-	-	-	-	79
Ley 2012	Zanzibar	Crystal VC	No	Stool	Culture	Pemba	94.3 (89.4-97.4)	49.0 (43.9-54.1)	42.9 (37.6-48.3)	95.5 (91.5-97.9)	-	-	-	-	543
Eddabra 2011	Laboratory in France; samples from Ivory Coast	ChromID Vibrio	No	Stool	Combination reference standard	ChromID Direct	78.57	100	-	-	11	0	16	3	30
Eddabra 2011	Laboratory in France; samples from Ivory Coast	ChromID Vibrio	Yes - 5-8h in APW	Stool	Combination reference standard	ChromID Enrichment	100	100	-	-	14	0	16	0	30
Eddabra 2011	Laboratory in France; samples from Ivory Coast	TCBS	No	Stool	Combination reference standard	TCBS Direct	78.57	50	-	-	11	8	8	3	30
Eddabra 2011	Laboratory in France; samples from Ivory Coast	TCBS	Yes - 5-8h in APW	Stool	Combination reference standard	TCBS enrichment	100	50	-	-	14	8	8	0	30
Mukherjee 2010	India	Crystal VC	No	Stool	Culture		91.7	72.9	63.5	94.4	66	38	102	6	212
Harris 2009	Guinea-Bissau	Crystal VC	No	Stool	PCR		97.0	75.0¹	89.0¹	92.3¹	65	8	24	2	99
Tuteja 2007	India	mAb two-tip dipstick ELISA	Yes - 4h in APW	Stool	Culture	Rectal samples	100	100	-	-	52	0	23	0	75
Tuteja 2007	India	mAb two-tip dipstick ELISA	Yes - 4h in APW	Water	Culture	Water samples	100	100	-	-	3	0	47	0	50
Wang 2006	Mozambique	IP dipstick	No	Stool	Culture	Overall	95 (91–99)	89 (86–93)	83	-	131	27	226	7	391
Wang 2006	Mozambique	IP dipstick	Yes - 6h in APW	Stool	Culture	Rectal swabs, enriched - overall	97 (93-100)	97 (95-100)	94	-	64	4	149	2	219
Wang 2006	Mozambique	IP dipstick	No	Stool	Culture	bulk stool, not enriched - overall	93 (87-99)	77 (69-85)	74	-	67	23	77	5	172
Kalluri 2006	Bangladesh	Cholera SMART	No	Stool	Culture	Field technicians	58 (46-71)	95 (91-98)	84 (71-94)	84 (78-89)	-	-	-	-	212
Kalluri 2006	Bangladesh	Cholera SMART	No	Stool	Culture	Lab technicians	83 (75-90)	88 (82-93)	83 (75-90)	88 (82-93)	-	-	-	-	254
Kalluri 2006	Bangladesh	IP dipstick	No	Stool	Culture	Field technicians	93 (87-97)	67 (60-74)	63 (55-70)	94 (89-97)	-	-	-	-	-
Kalluri 2006	Bangladesh	IP dipstick	No	Stool	Culture	Lab technicians	94 (88-98)	76 (70-82)	70 (63-77)	95 (91-98)	-	-	-	-	-
Kalluri 2006	Bangladesh	Medicos Cholera Dip Stick	No	Stool	Culture	Field technicians	84 (77-91)	79 (73-85)	71 (63-78)	90 (84-94)	-	-	-	-	304
Kalluri 2006	Bangladesh	Medicos Cholera Dip Stick	No	Stool	Culture	Lab technicians	88 (81-94)	80 (73-95)	72 (64-79)	92 (86-95)	-	-	-	-	303
Bolaños 2004	Costa Rica	Cholera SMART	No	Stool	Culture	Direct testing in high probability specimens	100	100	100	100	15	0	13	0	28
Bolaños 2004	Costa Rica	PDK (Pathogen Detection Kit)	No	Stool	Culture	Direct testing in high probability specimens	100	85.7	86.6	100	13	2	12	0	27
Bhuiyan 2003	Bangladesh	IP dipstick	Yes - 4h in APW	Stool	Culture	O1	96	92	93	-	65	5	61	2	133
Bhuiyan 2003	Bangladesh	IP dipstick	Yes - 4h in APW	Stool	Culture	O139	93	98	93	-	25	2	105	2	134
Nato 2003	Madagacar and Bangladesh	IP dipstick	No	Stool	Culture	Madagascar O1	98.5	96	-	-	65	3	71	1	140
Nato 2003	Madagacar and Bangladesh	IP dipstick	No	Stool	Culture	Bangladesh O1	94.2	84	-	-	49	8	42	3	102
Nato 2003	Madagacar and Bangladesh	IP dipstick	No	Stool	Culture	Bangladesh O139	100	92.5	-	-	91	5	62	0	158
Chaicumpa 1998	Thailand and India	Not specified (dot-blot ELISA)	Yes 6-8h in APW	Stool	Culture		100	99.95	-	-	42	3	6452	0	6497
Hoshino 1998	India	Multiplex PCR (using TCBS)	Yes - 18h in APW	Stool	Culture		100	95.2	-	-	38	4	79	0	121
Albert 1997	Bangladesh^	PCR assay	No	Stool	Culture	Undiluted	94.0	100	-	-	63	0	113	4	180
Albert 1997	Bangladesh^	PCR assay	No	Stool	Culture	Diluted in PBS (phosphate-buffered saline)	100	100	-	-	67	0	113	0	180
Ramamurthy 1996	India	MAb or PAb based Bead ELISA	No	Stool	Culture	PAb	82.1¹	63.6¹	88.2¹	51.8¹	60	8	14	13	95
Ramamurthy 1996	India	MAb or PAb based Bead ELISA	No	Stool	Culture	MAb	69.9¹	81.8¹	92.7¹	45¹	51	4	18	22	95
Qadri 1995	Bangladesh	Bengal SMART	No	Stool	Culture		97	100	100	97	84	0	102	3	189
Chaicumpa 1995	Thailand	Not specified (dot-blot ELISA)	No	Stool extract	Culture	First batch (stool extract)	55	100	100	67	55	0	93	46	194
Chaicumpa 1995	Thailand	Not specified (dot-blot ELISA)	No	Stool	Culture	Second batch (stool)	63	97	99	42	72	1	31	43	147
Chaicumpa 1995	Thailand	Not specified (dot-blot ELISA)	Yes 6-8h in APW	Rectal swab	Culture	Third batch (rectal swab)	96	99	95	99	71	4	565	3	643
Hasan 1995	India and Mexico (in practice only India, as no positive samples in Mexico)	BengalScreen	No	Stool	Culture	BengalScreen	94.7	100	100	94.12	18	0	16	1	35
Hasan 1995	India and Mexico (in practice only India, as no positive samples in Mexico)	Bengal DFA	No	Stool	Culture	Bengal DFA	100	100	100	100	19	0	16	0	35
Hasan 1994a	Bangladesh	Cholera DFA	No	Stool	Culture		100	100	-	-	23	0	21	0	44
Qadri 1994	Bangladesh	COAT	No	Stool	Culture		92	100	100	95	83	0	140	7	230
Hasan 1994b	Bangladesh	Cholera SMART	No	Stool	Culture	Bangladesh	95.6	100	-	-	22	0	21	1	44
Hasan 1994b	Mexico	Cholera SMART	No	Stool	CholeraScreen	Mexico	100	100	-	-	45	0	63	0	108
Ramamurthy 1993	India	PCR (using TCBS)	Yes - 18h in APW	Stool	Culture	PCR v Culture	100	54.7	-	-	70	24	29	0	123
Ramamurthy 1993	India	Bead-ELISA	No	Stool	Culture	Bead-ELISA v PCR	82.9	79.2	-	-	58	11	42	12	123
Colwell 1992	Guatemala	CholeraScreen	No	Stool	Culture	Guatemala	-	-	-	-	10	4	3	0	17
Colwell 1992	Bangladesh	CholeraScreen	No	Stool	Culture	Bangladesh	-	-	-	-	49	6	21	1	77
Ramamurthy 1992	India	bead ELISA	No	Stool	Culture		84.7	81.3	-	-	50	3	13	9	75
Chakraborty 2013	Bangladesh	Crystal VC	Yes - incubated 24h in APW at 22C	Water	Culture	Environmental water 01 serotype	87¹	100	-	-	48	0	495	7	550
Carillo 1994	Peru	CholeraScreen (coagglutination test);	No	Stool	Culture	Cholera Screen	99	22	85	-	80	14	4	1	99
Carillo 1994	Peru	latex agglutination test	No	Stool	Culture	Latex agglutination test	100	33	87	-	82	12	6	0	100
Supawat 1994	Thailand	MAb-based dot-blot ELISA kit	Yes - 4h in APW (during transport to lab)	Stool	Culture	diarrheic patients	100	100	100	100	14	0	197	0	211
Supawat 1994	Thailand	MAb-based dot-blot ELISA kit	Yes - 4h in APW (during transport to lab)	Stool	Culture	houshold contacts	95.2	100	100	99.7	20	0	394	1	415
Bwire 2017	Uganda	Crystal VC	Yes - 6h in APW	Stool	Culture		98.9 (94.09-99.97)	90 (55.5-99.75)	98.9	90	91	1	9	1	102
Islam 2019	Bangladesh	Crystal VC	No	Stool	Culture	Direct	72.2 (64.6-78.9)	77.1 (75.9-78.2)	8.2 (7.4-9.1)	98.9 (98.7-99.2)	117	1308	4395	45	5865
Islam 2019	Bangladesh	Crystal VC	Yes - overnight in APW	Stool	Culture	Enriched	68.3 (51.9-81.9)	90.8 (88.1-92.9)	34.6 (27.5-42.4)	97.6 (96.2-98.4)	28	53	520	13	614
Islam 2019	Bangladesh	Cholkit	No	Stool	Culture	Direct	79.4 (62.1-91.3)	87.4 (85.5-89.1)	13.9 (11.5-16.9)	99.4 (98.8-99.7)	27	166	1155	7	1355
Islam 2019	Bangladesh	Cholkit	Yes - overnight in APW	Stool	Culture	Enriched	66.7 (47.2-82.7)	94.4 (91.7-96.5)	47.6 (36.0-59.5)	97.4 (95.7-98.4)	20	22	372	10	424
Sayeed 2018	Bangladesh	Cholkit	No	Stool	Culture	Bayesian Latent Class Modelling	97.7 (88.4-99.9)²	96.5 (88.6-99.6)²	-	-	19	11	0	46	76
Sayeed 2018	Bangladesh	Crystal VC	No	Stool	Culture	Bayesian Latent Class Modelling	97.5 (87.5-99.9)²	98.4 (92.0-99.9)²	-	-	19	11	46	0	76
Sayeed 2018	Bangladesh	Multiplex PCR	No	Stool	Culture	Bayesian Latent Class Modelling	73.6 (58.5-85.7)²	97.2 (93.2-99.2)²	-	-	15	6	4	51	76
Mwaba 2016	Zambia	SD Bioline	No	Stool	Culture and PCR	Direct	90.9 (81.3-96.6)	95.2 (89.1-98.4)	92.3 (83.0-97.5)	94.3 (88.0-97.9)	60	5	99	6	170
Mwaba 2016	Zambia	SD Bioline	Yes - 4-6h in APW	Stool	Culture and PCR	Enriched	95.5 (87.3-99.1)	100 (96.5-100)	100 (94.3-100)	97.2 (92.0-99.4)	63	0	104	3	170
Matias 2017	Haiti	Crystal VC	No	Stool	Culture		98.6 (96.5-99.6)	71.1 (64.6-76.9)	81.3 (76.8-85.2)	97.6 (93.9-99.3)	283	90	135	3	511
Matias 2017	Haiti	Artron RDT	No	Stool	Culture		98.6 (92.7-100)	69.1 (55.2-80.9)	81.1 (71.5-88.6)	97.4 (86.5-99.9)	73	20	35	1	129
Matias 2017	Haiti	SD Bioline	No	Stool	Culture		81.1 (75.6-85.8)	92.8 (88.4-95.9)	92.9 (88.6-96.0)	80.8 (75.2-85.6)	197	15	193	46	451
Islam 1994	Bangladesh	CholeraScreen	No	Stool	Culture		100	100	-	-	4	0	53	0	57
¹Re-calculated from raw numbers
²Sensitivity and specificity calculated using Bayesian latent class modeling
